# Supplementary material for: Sorption of Platinum and Palladium on Polyethylene Microplastics in Natural Water
Source: Molecules. 2024 Dec 19;29(24):5987. doi: 10.3390/molecules29245987 (PMC11678566; doi:10.3390/molecules29245987)
Supplement: Supplementary file 1 [file molecules-29-05987-s001.zip]

Archive with 1 entries (1 files):
- molecules-3363607-supplementary.pdf
